# Supplementary material for: SLUG/SNAI2 and Tumor Necrosis Factor Generate Breast Cells With CD44+/CD24- Phenotype
Source: BMC Cancer. 2010 Aug 6;10:411. doi: 10.1186/1471-2407-10-411 (PMC3087321; doi:10.1186/1471-2407-10-411)
Supplement: Additional file 2 — Table 2: List of genes differentially expressed in CD44+/CD24- and CD44-/CD24+ subpopulation of MCF-10A cells. This files contains list of genes that showed statistically significant difference in expression (p < 0.001, ≥ 2-fold change) between CD44+/CD24- and CD44-/CD24+ cells. Fold change in negative value corresponds to genes expressed at higher levels in CD44+/CD24- cells and in positive values corresponds to genes expressed at higher levels in CD44-/CD24+ cells. [file 1471-2407-10-411-S2.XLS]

## Sheet: Sheet1
Fold change	Gene Symbol	Representative public ID
-758.98	LUM	NM_002345
-737.48	CFH /// CFHL1	X56210
-418.26	PAG1	AK000680
-373.18	GJA1	NM_000165
-349.54	CFH	X04697
-293.07	COL3A1	AU144167
-246.57	IGFBP4	NM_001552
-226.58	PLA2R1	BE048919
-198.03	AKAP12	AB003476
-195.82	RGS4	AL514445	Fold change
-185.22	SPARC	NM_003118	Negative value=elevated in CD44+/CD24-
-177.23	---	BF344237	Positive value= elevated in CD44-/CD24+
-157.52	COL1A2	NM_000089
-153.83	DPYSL3	NM_001387
-144.73	MN1	NM_002430
-133.47	FLJ90166	BG326592
-130.86	SULF1	BE500977
-120.63	COL1A1	BE221212
-91.17	CSPG2	BF590263
-82.52	IGF2	NM_000612
-81.66	POSTN	AY140646
-79.55	PRSS23	AI569872
-76.46	---	AI822137
-76.09	MAP1B	AA554833
-73.63	EPHA4	T15545
-73.15	DCN	AI281593
-72.15	ATP8B2	AB032963
-64.48	OMD	AI765819
-64.13	IL1RL1	NM_003856
-63.85	ARHGAP22	NM_021226
-61.58	CLU	M25915
-60.59	MSRB3	AW027333
-60.55	DHRS9	AF240697
-60.06	WNT5B	NM_030775
-57.6	PTX3	NM_002852
-56.49	STC2	AI435828
-54.03	TFPI	J03225
-52.49	SPOCD1	BF689253
-50.76	SLC7A2	AA876372
-49.5	C2orf32	AW193693
-47.68	---	BE857553
-47.48	C1S	BC007010
-46.46	PLAT	NM_000930
-46.28	KCNJ2	BF111326
-42.94	PDGFRL	NM_006207
-39.72	DKK2	NM_014421
-39.42	PRG1	J03223
-39.13	FBN1	AI264196
-37.99	PTGFR	NM_000959
-37.64	GPR64	NM_005756
-37.27	NOV	BF440025
-36.88	GNG11	NM_004126
-36.7	COL4A4	D17391
-35.27	LOC441054	AA625683
-34.46	PMP22	L03203
-33.46	CTGF	M92934
-32.31	VIM	AI922599
-31.77	ANGPTL4	NM_016109
-31.7	BIN1	BG034080
-30.28	TMEM37	BI825302
-29.94	CDH10	NM_006727
-29.86	APLP1	U48437
-29.83	CDH2	M34064
-29.03	LOC51334	NM_016644
-28.89	TNFAIP6	NM_007115
-28.78	BDNF	NM_001709
-28.31	ENO2	NM_001975
-28.17	---	T68445
-27.91	TCF8	U12170
-26.82	PCDH7	BE644809
-26.79	COL8A1	BE877796
-26.11	RUNX2	AL353944
-25.83	C2orf10	AF052145
-25.8	EPHA5	X95425
-25.75	NEGR1	AI123532
-25.48	PAPSS2	AW299958
-24.93	---	BG109855
-24.92	PLXND1	AL575403
-24.4	NID1	BF940043
-24.38	LRP1	BF304759
-24.37	HMGA2	NM_003483
-24.26	SLC26A11	BE964598
-23.63	PTGER4	AI675173
-23.6	MAOA	NM_000240
-23.05	MYL9	NM_006097
-22.99	AKR1C1	BC014579
-22.73	SLC7A11	AA488687
-22.04	PKIA	NM_006823
-21.96	ARMCX1	NM_016608
-21.45	PDCD6	BC020552
-21.2	TOX	AI961231
-20.97	RECK	NM_021111
-20.96	ADAMTS1	AK023795
-20.89	ANXA6	NM_001155
-20.49	IFI44L	NM_006820
-20.33	GEM	NM_005261
-19.89	HNMT	NM_006895
-19.5	LTBP1	AI986120
-19.33	P4HA3	AW665086
-18.94	FN1	AJ276395
-18.78	SCARA3	AB007830
-18.43	SLC2A13	NM_052885
-18.41	DOCK2	AI991459
-18.4	C10orf56	AA131324
-18.13	TSPAN5	AF065389
-18.12	HAS2	NM_005328
-18.07	NAV1	AB032977
-17.94	NR2F1	AI951185
-17.8	COL12A1	U73778
-17.76	RNASE4	NM_002937
-17.45	---	AA195408
-16.43	KLRC1 /// KLRC2	NM_002260
-16.37	---	AW273796
-15.61	---	AW204033
-15.61	LOC91526	AU157224
-15.5	IPO9	AI659533
-15.33	GAS1	NM_002048
-15.32	SERPINE2	AL541302
-15.14	SLC1A1	AW235061
-15.1	ALDH3A1	NM_000691
-14.92	SAMSN1	AF519621
-14.83	KCNT2	AI732637
-14.76	ETV5	NM_004454
-14.51	MMP2	NM_004530
-14.44	DHRS8	NM_016245
-14.43	HEG	AI148659
-14.27	PROS1	NM_000313
-14.19	GRIK2	AJ252246
-14.07	G1P3	NM_022873
-13.85	NT5E	NM_002526
-13.74	SELM	BF973568
-13.55	---	AL833114
-13.45	LAMA4	NM_002290
-13.42	THEDC1	AI125696
-13.38	FLJ14213	NM_024841
-13.35	KLRC3	NM_002261
-13.18	SH3MD4	AL566989
-13.11	IGFBP7	NM_001553
-12.8	SORBS2	NM_021069
-12.78	KDELR3	NM_006855
-12.68	HSD11B1	NM_005525
-12.59	---	AU157881
-12.58	COL6A3	NM_004369
-12.55	RPS6KA2	AI992251
-12.36	LTBP2	NM_000428
-12.28	TRIB2	NM_021643
-11.99	PAPPA	BF107618
-11.91	ANKRD28	N32051
-11.74	TLR4	U93091
-11.49	MGC10992	BC004307
-11.48	ITGB5	AL048423
-11.45	NBEA	NM_015678
-11.36	SC65	NM_006455
-11.28	NRP1	BE620457
-11.25	TSPAN7	NM_004615
-11.24	TMEM45A	NM_018004
-11.06	SE57-1	NM_025214
-11.06	PCDH9	NM_020403
-10.97	PRP2	NM_173490
-10.57	TAGLN	NM_003186
-10.55	PPP1R3C	N26005
-10.54	CALCRL	U17473
-10.51	SMARCA1	NM_003069
-10.41	---	AI632692
-10.36	CYLN2	BC006259
-10.31	LOC283537	AK026720
-10.29	Septin-11	AI333326
-10.28	SPOCK	AF231124
-10.15	RASSF4	N49935
-10.11	FYN	S74774
-10.03	RASSF8	BG484552
-10.02	TM7SF1	NM_003272
-9.88	SYT11	BC004291
-9.87	CPE	NM_001873
-9.76	IFI44	NM_006417
-9.72	MGC10946	BE326710
-9.64	SVEP1	AA716107
-9.63	SEPP1	NM_005410
-9.6	IKIP	AW182575
-9.44	DLC1	AF026219
-9.27	---	AA594609
-9.21	CDH13	NM_001257
-9.13	DZIP1	AL568422
-9.09	PPAP2A	AB000888
-9.07	CYR61	NM_001554
-9.06	NID67	AF313413
-8.98	MYLK	AA526844
-8.9	ITGA5	NM_002205
-8.79	DCAMKL1	AI129626
-8.78	AMSH-LP	AI638611
-8.67	ACTG2	NM_001615
-8.63	BNIP3L	AF060922
-8.52	LOC201895	AI824013
-8.52	C1orf139	AA775681
-8.51	COL4A1	NM_001845
-8.45	TRAM2	AI986461
-8.37	MLLT11	BC006471
-8.36	FLJ42709	AW206234
-8.31	FLJ10357	R42449
-8.27	PTGS1	S36219
-8.26	ZFHX1B	NM_014795
-8.22	TGM2	BC003551
-8.18	TIMP1	NM_003254
-8.13	DUSP6	BC003143
-8.13	COPZ2	NM_016429
-7.92	FUCA1	NM_000147
-7.88	BNIP3L	AL132665
-7.87	---	AA721025
-7.85	SULT1B1	NM_014465
-7.83	TIMP2	BF107565
-7.8	TMSL8	NM_021992
-7.7	SGSH	U30894
-7.69	IGFBP3	BF340228
-7.62	PVRL3	AA129716
-7.6	---	AW173504
-7.58	SPRY1	BF508662
-7.58	OLFML3	NM_020190
-7.52	ZXDB	BE677308
-7.51	EMP3	NM_001425
-7.47	ABCA6	AA099357
-7.43	ADM	NM_001124
-7.4	TTC7B	BE963437
-7.33	SLC22A1	NM_003057
-7.31	LOC440087	BE501385
-7.31	SYT1	AV731490
-7.25	AXL	NM_021913
-7.16	TGFB1I1	BC001830
-7.15	ANTXR2	AU152178
-7.11	TCEAL3	AA847654
-7.05	FBLN1	Z95331
-7.04	S100A4	NM_002961
-7.01	---	BF446723
-6.99	RGS17	NM_012419
-6.94	LRRC8C	AL136919
-6.89	WNT5A	AI968085
-6.85	ABCC4	AI948503
-6.84	COL7A1	NM_000094
-6.84	RAB31	AF183421
-6.81	DSCR1L1	NM_005822
-6.76	RGL1	AF186779
-6.75	CDON	AU151222
-6.75	PRKCA	AI471375
-6.7	LOC221362	AL577024
-6.63	ADSSL1	BF593252
-6.6	EFEMP2	NM_016938
-6.59	UGDH	NM_003359
-6.59	MRC2	AB014609
-6.55	LOC340061	BG110811
-6.53	AMIGO2	AC004010
-6.53	TBC1D19	NM_018317
-6.5	DCAMKL1	NM_004734
-6.42	LXN	NM_020169
-6.37	CBR3	NM_001236
-6.34	SLC16A4	NM_004696
-6.33	---	BF061389
-6.29	SGNE1	NM_003020
-6.24	C14orf139	NM_024633
-6.23	KLHDC1	NM_172193
-6.21	PTPN22	AW665758
-6.19	GRB10	D86962
-6.19	GSTA4	NM_001512
-6.14	EPB41L5	AB046768
-6.12	LEPRE1	NM_022356
-6.11	DFNA5	NM_004403
-6.09	FLJ13710	BG163478
-6.09	SYDE1	R77097
-6.04	SLC2A13 /// FLJ40126	AL565362
-6.01	PART1	AI770098
-5.96	SGCB	NM_000232
-5.92	KCNMA1	U11058
-5.92	HPGD	J05594
-5.91	---	AA489100
-5.9	SLC12A8	NM_024628
-5.89	GNG2	AK026424
-5.89	DPY19L3	BF057717
-5.89	HTRA1	NM_002775
-5.88	TMEM22	NM_025246
-5.87	CCPG1	AU144243
-5.85	CHES1	NM_018589
-5.83	ABI3BP	AB056106
-5.81	IGFBP6	NM_002178
-5.8	TGFBR3	NM_003243
-5.78	WBP5	NM_016303
-5.73	KIAA0470	AA126789
-5.72	CDK5RAP2	NM_018249
-5.72	PTPRS	BF433071
-5.7	PTPRM	NM_002845
-5.68	GPAM	AV699379
-5.68	D4S234E	NM_014392
-5.63	PCOLCE2	NM_013363
-5.58	ITGA10	AF112345
-5.57	FLJ37927	AA173223
-5.57	KCNJ15	D87291
-5.57	SERPINE1	AL574210
-5.54	ADAMTS6	N71063
-5.54	CCND1	M73554
-5.51	FGF13	NM_004114
-5.51	FPR1	NM_002029
-5.5	ST8SIA4	AI422986
-5.5	ANGPT1	U83508
-5.5	IL6ST	BE856546
-5.49	SPRED1	BF342524
-5.47	WASPIP	AW058622
-5.45	CUL7	NM_014780
-5.42	NANOS1	AW970089
-5.4	MGP	NM_000900
-5.39	HSD17B2	NM_002153
-5.33	DUSP1	AA530892
-5.32	NEXN	NM_144573
-5.31	MFAP3L	NM_021647
-5.27	PPAP2B	AB000889
-5.26	LOC619208	N36759
-5.25	MARCKS	AW163148
-5.23	WWTR1	AA081084
-5.23	TCEA2	NM_003195
-5.22	DKFZP564K1964	AF132000
-5.22	LAPTM5	NM_006762
-5.22	TUBA3	AF141347
-5.21	GALNACT-2	W81648
-5.21	TMEM46	AW664964
-5.19	MAGED2	AF126181
-5.18	CBX6	N54506
-5.17	SAMD9L	BE669858
-5.17	SMPD1	M59916
-5.14	FKBP7	AF092137
-5.12	KIAA1212	AB033038
-5.1	ATOH8	BF434995
-5.1	CD99L2	AL136580
-5.06	SLC38A6	AI537540
-5.03	IRAK2	AI246590
-5.02	ALOX5AP	NM_001629
-5	DNAJB4	NM_007034
-4.99	GLT8D2	NM_031302
-4.93	KIRREL	AI049973
-4.93	C20orf161	CA447177
-4.91	MGC13102	AW090182
-4.9	EML1	AI825937
-4.89	FLJ10847	NM_018242
-4.89	---	BE877357
-4.88	MAGED2	AI924630
-4.87	SRPX	NM_006307
-4.85	NUAK1	NM_014840
-4.85	---	BG477064
-4.84	TWIST2	BC033168
-4.84	---	AL109696
-4.83	LOC284611	AI478747
-4.81	RHOB	BI668074
-4.79	EPHB6	NM_004445
-4.79	IL8	NM_000584
-4.77	UBE2L6	NM_004223
-4.76	GLRX	NM_002064
-4.76	CYP39A1	NM_016593
-4.74	ANKRD25	NM_015493
-4.74	EXTL2	AF000416
-4.73	COL4A2	AA909035
-4.73	PHLDA1	NM_007350
-4.72	LOC283788	N50864
-4.69	PCDHGC3 /// PCDHGB4 /// PCDHGA8 /// PCDHGA12 /// PCDHGC5 /// PCDHGC4 /// PCDHGB7 /// PCDHGB6 /// PCDHGB5 /// PCDHGB3 /// PCDHGB2 /// PCDHGB1 /// PCDHGA11 /// PCDHGA10 /// PCDHGA9 /// PCDHGA7 /// PCDHGA6 /// PCDHGA5 /// PCDHGA4 /// PCDHGA3 /// PCDHGA2 /// PCDHGA1	BC006439
-4.67	LOC401394 /// LOC402578	AW205664
-4.62	TGFB1	BC000125
-4.62	RNF24	NM_007219
-4.62	PRAF2	NM_007213
-4.62	ATP7A	NM_000052
-4.6	FZD2	L37882
-4.59	---	AI200555
-4.57	ODZ3	NM_018104
-4.54	HIP1	AU145049
-4.54	LARP6	NM_018357
-4.49	PCDHA9 /// PCDHAC2 /// PCDHAC1 /// PCDHA13 /// PCDHA12 /// PCDHA11 /// PCDHA10 /// PCDHA8 /// PCDHA7 /// PCDHA6 /// PCDHA5 /// PCDHA4 /// PCDHA3 /// PCDHA2 /// PCDHA1	AF152308
-4.45	TPST1	NM_003596
-4.43	PRDM1	AI692659
-4.43	CCL20	NM_004591
-4.41	SEPT6 /// N-PAC	D50918
-4.39	GLIPR1	U16307
-4.37	CHST7	NM_019886
-4.37	ALDH5A1	AL031230
-4.37	KIAA0470 /// KIAA0470L	NM_153243
-4.35	---	AU145711
-4.32	---	AI760356
-4.29	MAF	AF055376
-4.29	MXRA7	BF968134
-4.29	LOC285929	AA995791
-4.29	GALNT1	U41514
-4.28	ELOVL4	NM_022726
-4.27	RGS5	AF159570
-4.26	TNFRSF1A	NM_001065
-4.26	---	AI678258
-4.25	SLC12A4	AI817690
-4.25	LOC283070	AA528080
-4.25	C3orf6	AI247881
-4.23	ANTXR1	AF279145
-4.23	EPHX1	NM_000120
-4.18	---	AI692523
-4.17	SLC26A2	AI025519
-4.16	---	AA854843
-4.15	MGC33887	AI979276
-4.14	ZNF697	AW003092
-4.14	ECM1	U65932
-4.12	---	AI912571
-4.11	LHFP	BE674089
-4.1	SLITRK4	AL080239
-4.1	ASPH	NM_004318
-4.1	PLSCR4	NM_020353
-4.08	GCNT2	BF059748
-4.03	SVIL	NM_003174
-4.01	COP1	NM_052889
-3.99	GPR155	AI733474
-3.99	DPT	NM_001937
-3.97	ENPP2	D45421
-3.97	LIX1L	AW500180
-3.96	CYBRD1	AL136693
-3.94	NUCB2	AI377271
-3.94	SELENBP1	NM_003944
-3.92	STCH	AI718418
-3.92	CTSD	AV706254
-3.92	TCEAL1	NM_004780
-3.92	SIX4	AI554514
-3.91	SHPRH	BF671564
-3.89	LOC286334	AA910497
-3.89	TENC1	AB028998
-3.88	MGC34646	AW469351
-3.86	CYP1B1	AU154504
-3.85	PDK4	AV707102
-3.84	C10orf90	BC021140
-3.83	EPIM	H95263
-3.81	ANKH	AA854943
-3.81	ZFP36L2	AI356398
-3.81	---	AI300571
-3.8	MORF4L2	AI700608
-3.79	C1QDC1	NM_023925
-3.77	PRRX1	NM_006902
-3.76	DOCK1	NM_001380
-3.76	CDKL5	AI611074
-3.75	MPDZ	NM_003829
-3.73	SCD5	AL571375
-3.73	LAMC1	NM_002293
-3.71	---	AW451176
-3.71	LPIN2	NM_014646
-3.71	PBXIP1	BF344265
-3.7	ABCC3	AF009670
-3.69	PGRMC2	BE879873
-3.68	DDEF1	AW513835
-3.68	LTBP3	NM_021070
-3.68	QKI	AL031781
-3.67	ABHD2	BE671816
-3.67	NAV3	NM_014903
-3.66	C18orf4	AK021539
-3.66	C14orf159	NM_024952
-3.66	TRIOBP	NM_007032
-3.65	---	AI474666
-3.65	GPR161	AI743151
-3.65	LRP12	NM_024937
-3.63	ABCC1	AI539710
-3.63	G6PD	NM_000402
-3.62	SESN3	BE883841
-3.62	TACC1	BC041391
-3.62	ZNF25	N32599
-3.62	PCDH18	AW189885
-3.61	LOC92689	AI742174
-3.58	ST3GAL6	AI989567
-3.58	APOBEC3B	NM_004900
-3.57	TSPAN4	AF054841
-3.57	ARG99	AU151239
-3.56	PTPRG	NM_002841
-3.56	MGC17943	AK001731
-3.56	---	AI201594
-3.56	IL11RA	NM_004512
-3.55	GPSM1	AI242661
-3.55	FAT4	NM_024582
-3.55	C14orf58	NM_017791
-3.54	ACPL2	AW069729
-3.53	REPS2	AW962020
-3.53	SEC24D	NM_014822
-3.53	ECE1	BF969352
-3.53	CYP39A1	BC010358
-3.52	STS-1	AI418293
-3.52	Septin 6	AL568374
-3.51	CUL4B	AF212995
-3.5	LRRC27	AK098652
-3.49	ERCC1	NM_001983
-3.48	DIXDC1	AF070621
-3.48	KCTD6	T75480
-3.48	GALNT10	BE906572
-3.48	KIAA1641	NM_025190
-3.47	ABHD6	AA209239
-3.47	SLC17A5	NM_012434
-3.46	FZD7	NM_003507
-3.46	NQO1	AI039874
-3.45	PGBD1	BE883300
-3.45	IGF1R	H05812
-3.44	DCUN1D3	AI765327
-3.44	SYNJ2	AF318616
-3.44	SERPINI1	NM_005025
-3.43	SEC23A	NM_006364
-3.43	ARRDC2	AK000689
-3.42	TGFB2	M19154
-3.42	---	AL080082
-3.42	NGFRAP1	NM_014380
-3.42	LOC338620	AI435839
-3.41	GOLGA8A /// GOLGA8B	AI829170
-3.41	TMEM55A	AA604382
-3.41	DNMBP	AB023227
-3.4	---	AW117383
-3.4	GCHFR	NM_005258
-3.38	DIP13B	NM_018171
-3.38	POLR3GL	BC004355
-3.37	ATBF1	AI288759
-3.36	SMARCA3	AI760760
-3.36	GPR37	U87460
-3.36	ELK3	NM_005230
-3.35	SMAD7	NM_005904
-3.35	---	AI088063
-3.34	ITGA2	N95414
-3.33	PRICKLE2	BG285881
-3.31	TICAM2	AI400110
-3.29	PLOD2	AI754404
-3.29	IFNGR2	NM_005534
-3.28	MR1	AF031469
-3.28	EIF5A2	AV747725
-3.28	SNCA	BG260394
-3.28	HIST1H2AC	AL353759
-3.27	SIGIRR	NM_021805
-3.26	MAGED1	AF217963
-3.25	---	T16544
-3.25	UHRF2	BF511410
-3.25	FAM14A	AF208232
-3.24	ACTA2	NM_001613
-3.23	FLJ20364	AF269167
-3.23	TNFRSF21	BE568134
-3.22	MGC14126	AY099509
-3.22	PGM3	AV727934
-3.22	CTSO	AV729484
-3.21	ISGF3G	NM_006084
-3.21	CA12	NM_001218
-3.2	AP1S2	AA480858
-3.19	PKP2	AA888057
-3.19	CYP4X1	AA557324
-3.19	GLUL	U08626
-3.19	---	AI093492
-3.18	ITGB1	NM_133376
-3.18	FLJ30851	BF108666
-3.17	---	AI769673
-3.17	---	BG413366
-3.16	TM4SF11	AI809404
-3.16	CXX1	NM_003928
-3.15	FLJ20298	AW172431
-3.14	FZD7	AI333651
-3.14	LOC146174	AU145642
-3.14	NOD27	AA005023
-3.13	KIAA0802	AB018345
-3.13	TLOC1	NM_153039
-3.12	SLC25A37	BG251467
-3.12	PHF17	AV646599
-3.12	LIFR	AW592684
-3.12	KIAA1377	AI797063
-3.12	SHC1	AI809967
-3.12	ADAM19	Y13786
-3.12	C14orf135	NM_022495
-3.11	---	AK001007
-3.11	TMCO3	AL576117
-3.11	NDP52	AA149539
-3.1	FAM92A1	AW960748
-3.1	FAM26B	BC000039
-3.1	COL6A1	AA292373
-3.1	ENY2	BF433516
-3.1	SCCPDH	AL572542
-3.1	RAB6IP1	AA349595
-3.1	FOXD1	NM_004472
-3.1	GADD45A	NM_001924
-3.08	KATNAL1	AI807482
-3.08	FLJ90757	AK096609
-3.07	SEMA3C	AI962897
-3.07	MEIS4	H15129
-3.07	CITED2	NM_006079
-3.06	WBP1	U79457
-3.05	BMP1	NM_006132
-3.05	GLG1	N32761
-3.05	ZNF222	NM_013360
-3.05	---	AK026181
-3.05	M160	AF264014
-3.05	LOC283677	W87466
-3.04	CAMK2D	AA809487
-3.04	NDRG1	NM_006096
-3.04	C6orf1	BF984592
-3.04	RGNEF	BE884959
-3.03	LOC283768 /// LOC388080 /// LOC388189 /// LOC390535 /// LOC400304 /// LOC440234 /// DKFZp434P162	AI620911
-3.03	SLC20A1	NM_005415
-3.03	LOC387758	AI802391
-3.03	TTC3	AI652848
-3.03	PRKD1	NM_002742
-3.02	DUSP5	U16996
-3.02	RRAS	NM_006270
-3.01	NUDT4	AF191654
-3	BTN3A3	NM_006994
-2.99	ZNF575	AK057129
-2.99	TRAF5	NM_004619
-2.99	SLIT2	AF055585
-2.98	BVES	AA993518
-2.98	PDLIM7	BC023629
-2.97	FLJ20719	AI634549
-2.97	PHLDB2	T68150
-2.97	PKIB	AL569326
-2.97	DNAJC7	NM_003315
-2.96	IMP-3	AL023775
-2.96	EPB41L2	NM_001431
-2.95	ALS2CR3	AV705253
-2.95	ZNF187	AV705032
-2.95	SPATA6	NM_019073
-2.95	A1BG	AI022193
-2.94	LOC339005 /// LOC440253	AI824078
-2.94	---	AI393706
-2.94	MGC13024	AW517464
-2.93	TUBB6	BC002654
-2.93	---	AK022804
-2.93	FLJ12443	NM_024830
-2.92	LOC51234	N21320
-2.92	AREG	NM_001657
-2.92	MFGE8	BC003610
-2.9	H2BFS	NM_017445
-2.9	CTSB	W47179
-2.9	PCAF	AV727449
-2.89	SNX25	BC029868
-2.89	PLOD1	NM_000302
-2.88	EFHC1	NM_018100
-2.88	---	N22766
-2.88	LMAN1	NM_005570
-2.88	P4HA1	NM_000917
-2.88	RGS2	NM_002923
-2.87	MAP2	BF342661
-2.87	HIST2H2AA	AI313324
-2.87	SEC22L1	AU154125
-2.86	ZNF420	AI339586
-2.85	STAT2	H98105
-2.84	PGAP1	AV705244
-2.84	PTHB1	AF095771
-2.84	---	BF055201
-2.84	PSAP	M32221
-2.83	ZCCHC6	AW070776
-2.83	---	AW665748
-2.83	KDELC1	NM_024089
-2.83	VAMP4	AF052100
-2.82	PIK3R1	AI934473
-2.82	CST3	NM_000099
-2.82	TUBG2	NM_016437
-2.8	NFKBIZ	AB037925
-2.8	COX7A1	NM_001864
-2.8	---	AA133285
-2.79	GPR85	AL161959
-2.79	H2AFY	AF044286
-2.79	OPN1SW	AA868461
-2.79	---	BF432941
-2.78	---	AV752058
-2.78	FLJ10970	NM_018286
-2.78	SLITRK6	R70320
-2.77	KBTBD9	BE465475
-2.77	CAMK1D	AA835485
-2.77	PLEKHG4	AI056683
-2.77	LOC388327	AI681419
-2.77	NME5	NM_003551
-2.77	---	BF594695
-2.76	TRIO	NM_007118
-2.76	YIPF5	AW001618
-2.76	FLJ32452	AL521634
-2.76	FHL2	NM_001450
-2.75	NPAS2	AI743090
-2.75	KCTD15	W73820
-2.75	CD109	BF978262
-2.75	PISD	NM_014338
-2.74	APPBP2	AA046411
-2.73	C21orf86	AW131553
-2.73	MICAL1	NM_022765
-2.72	ZNF585A	BE550717
-2.72	CDC14B	BF792631
-2.72	---	BE962119
-2.72	LTB4DH	AL135787
-2.71	RCBTB2	NM_001268
-2.71	---	AI955713
-2.7	DEGS1	BC000961
-2.7	LAMB1	NM_002291
-2.69	MXD4	BC002713
-2.69	DOCK4	NM_014705
-2.69	EGR1	AI459194
-2.68	C9orf47	AL133706
-2.68	KIAA1181	AK000752
-2.67	TAOK2	NM_016151
-2.67	TBC1D16	W74640
-2.67	BLMH	NM_000386
-2.67	ADAM12	NM_003474
-2.67	SLC6A15	AI368909
-2.67	SLC25A30	BF001919
-2.66	TCEAL8	AI743979
-2.66	FLJ16008	BC039307
-2.66	LMCD1	NM_014583
-2.65	---	AI546970
-2.65	PXMP3	AW512586
-2.65	S100PBPR	NM_022753
-2.65	TNPO1	AW161626
-2.64	GOSR2	AW149492
-2.64	RRAGB	NM_016656
-2.64	SPTBN1	AW593244
-2.64	COPB2	AF070618
-2.63	---	AL133101
-2.63	LEPR	AU151151
-2.63	MYADM	AA909044
-2.63	ZNF161	BG035116
-2.63	NAV2	NM_018162
-2.63	C20orf112	AL034550
-2.62	GALNAC4S-6ST	NM_014863
-2.62	LOC492311	H05025
-2.62	TMEM49	AL541655
-2.62	LOC162073	AI766311
-2.61	BCOR	AF317391
-2.61	FLJ10826	N62791
-2.61	FGFR1	M63889
-2.61	EHD2	AI417917
-2.61	BCL11A	AI912275
-2.6	FNDC3B	NM_022763
-2.6	JAG1	U77914
-2.6	TPM2	NM_003289
-2.6	NFAT5	NM_006599
-2.6	VEGFC	U58111
-2.6	PHTF1	NM_006608
-2.59	CDKL3	NM_016508
-2.59	---	AI824171
-2.59	PBX1	AL049381
-2.58	TNFRSF10D	AI738556
-2.58	DNAJC18	AI017750
-2.58	---	BF815640
-2.58	HIST1H1C	BC002649
-2.57	DCBLD2	AI378788
-2.57	CRI1	AF274951
-2.57	MLSTD1	NM_018099
-2.57	GABARAPL1	BF125756
-2.56	HIST1H2BD	BC002842
-2.56	CYLD	BF516433
-2.56	CABYR	AF295039
-2.56	TAF9L	AF220509
-2.56	HSDL1	AK025626
-2.55	ITGA3	NM_002204
-2.55	ZNF606	NM_025027
-2.55	---	AA832474
-2.55	SLC6A6	BG150485
-2.55	PCBP2	AW103422
-2.54	CREM	D14826
-2.54	MTMR11	NM_006697
-2.54	MMD	NM_012329
-2.54	LOC63920	NM_022090
-2.54	CELSR3	AB011536
-2.54	LOC493869	AL571557
-2.53	AGTPBP1	NM_015239
-2.52	SERINC1	AF164794
-2.52	HRH1	NM_000861
-2.52	---	AI676241
-2.52	PHC1	NM_004426
-2.52	LOH3CR2A	NM_013343
-2.52	ITPR1	NM_002222
-2.52	ALDH3A2	BC002430
-2.52	SH3BP4	AF015043
-2.52	ASB1	AF055024
-2.52	FLJ27352	AA398658
-2.51	---	BG251521
-2.51	C10orf33	AI690274
-2.51	AOX1	AB046692
-2.51	NOL3	AF064599
-2.51	C1GALT1C1	BF749723
-2.51	DAP	NM_004394
-2.5	CLIC4	AF109196
-2.5	ABI2	BF245400
-2.49	FAM55C	BF317081
-2.49	C6orf65	N48613
-2.49	RPS6KC1	NM_012424
-2.49	ZNF136	NM_003437
-2.49	ALDH3B1	NM_000694
-2.49	---	AW665227
-2.48	CYP4V2	AI916528
-2.48	HIVEP3	BG250907
-2.48	TTLL1	NM_012263
-2.48	SMOX	BC000669
-2.48	PTAR1	BF056048
-2.48	TncRNA	AV659198
-2.47	CALCOCO1	BC003177
-2.47	GNG12	AF493879
-2.47	---	AI928203
-2.47	CPD	D85390
-2.47	FLJ21159	AI887898
-2.46	---	BE891071
-2.46	CPA4	NM_016352
-2.45	UBE2I	AL031714
-2.45	KIAA0355	NM_014686
-2.45	SATB1	NM_002971
-2.45	SPATA7	NM_018418
-2.44	STK38L	BE302191
-2.44	FLJ36031	AA191741
-2.44	---	AA002140
-2.44	TPM4	AV736334
-2.43	TEAD1	AI590088
-2.43	C14orf45	NM_025057
-2.43	FLJ11273	AV705186
-2.43	GPC6	AF111178
-2.43	RBPSUH	AL513759
-2.43	SLC6A13	AI802118
-2.43	DNM1L	AA131302
-2.43	IDS	NM_000202
-2.42	KIAA1715	AI814587
-2.42	STC1	AW003173
-2.42	SFXN3	M95929
-2.42	KIAA1946	AW043602
-2.42	ZDHHC17	AI621223
-2.42	TBC1D8	NM_007063
-2.42	ORMDL3	BC000638
-2.42	ITGA4	BG532690
-2.41	FUT8	NM_004480
-2.41	LEPR /// LEPROT	AW026535
-2.41	DNAJC12	AF176013
-2.41	NR2F2	AL554245
-2.41	ANKRD37	AA886870
-2.41	LOC284267	AW004076
-2.41	GSN	NM_000177
-2.41	PMAIP1	AI857639
-2.4	C18orf54	AA019836
-2.4	---	AI521765
-2.4	ZBTB1	NM_014950
-2.39	LOC401152	AV727336
-2.39	UGCGL2	NM_020121
-2.39	FLNA	AW051856
-2.39	KLHL5	AK002174
-2.39	HIST1H2BE	NM_003523
-2.39	SKIL	AW294869
-2.38	SPATA20	NM_022827
-2.38	SIDT2	AA150165
-2.38	HOXB2	NM_002145
-2.37	GADD45B	AF078077
-2.37	TGOLN2	BG249599
-2.37	PXDN	BF342851
-2.37	STX1A	NM_004603
-2.37	PANX1	NM_015368
-2.37	MGC19764	AI923675
-2.37	CALU	AF257659
-2.37	PROCR	NM_006404
-2.36	FLJ23342	NM_024631
-2.36	PECI	NM_006117
-2.36	SPRY2	NM_005842
-2.36	RERG	BG484193
-2.36	TICAM2	AI423165
-2.36	OTUD3	AL537463
-2.36	IGF2R	BG031974
-2.36	---	BE501881
-2.36	NAGK	NM_017567
-2.36	B3GNT6	NM_006876
-2.35	LOX	BE503425
-2.35	FRMD3	BF589413
-2.35	ALS2CR3	NM_015049
-2.35	NUDT4 /// NUDT4P1	NM_019094
-2.35	C9orf39	NM_017738
-2.35	URB	AW303375
-2.35	DAB2	N21202
-2.35	DUSP10	AK022513
-2.35	SBP1	BF062538
-2.35	SPRED2	H97931
-2.34	ITSN1	AF114488
-2.34	FLJ14624	D80480
-2.34	LGALS8	L78132
-2.34	ORMDL1	AI809749
-2.33	SH3BGRL3	NM_031286
-2.33	DDX5	AA156797
-2.33	ICAM3	NM_002162
-2.33	KLF12	BE328128
-2.33	SKI	AI568728
-2.33	SMPDL3A	AA873600
-2.33	LOC389833	AI380156
-2.33	C1RL	NM_016546
-2.32	EDEM1	NM_014674
-2.32	CHIC2	NM_012110
-2.32	HSPB8	AF133207
-2.32	F8	NM_000132
-2.32	NISCH	NM_007184
-2.32	BICD1	CA777994
-2.32	LOC348262	BF338291
-2.32	HRBL	AI247494
-2.32	PRCP	NM_005040
-2.31	MLPH	NM_024101
-2.31	ZNF226	AK023091
-2.31	RAB8B	AB038995
-2.31	---	AI471969
-2.31	NUCB1	BC002356
-2.31	LOC257152	AU150691
-2.31	NMT2	NM_004808
-2.31	---	AA744520
-2.3	RABAC1	NM_006423
-2.3	PKD2	NM_000297
-2.3	PARP3	AF083068
-2.3	TXNRD1	NM_003330
-2.3	GPRASP2	BF732712
-2.3	C6orf89	AI870857
-2.3	FAM59A	NM_022751
-2.3	IFNAR1	AA811138
-2.29	PGBD3	AL133084
-2.29	GALGT	NM_001478
-2.29	KIAA1600	AB046820
-2.29	FADS3	AC004770
-2.29	SFXN3	NM_030971
-2.29	ASE-1	BG111047
-2.29	---	AW590862
-2.29	MGAT2	BC006390
-2.28	BBS4	AI813772
-2.28	SCARB2	NM_005506
-2.28	AHI1	AL136797
-2.28	ACVR1	NM_001105
-2.28	C5orf13	U36189
-2.28	NDE1	NM_017668
-2.27	PTPLA	NM_014241
-2.27	ARFGAP3	BC005122
-2.27	GLT8D1	NM_018446
-2.27	OGG1	NM_016821
-2.27	HIPK2	BF529628
-2.27	MSRB2	NM_016064
-2.27	GATA6	D87811
-2.27	SQSTM1	NM_003900
-2.26	LOC196394	BG031897
-2.26	USP11	BC000350
-2.26	HIST1H2BF	NM_003522
-2.26	SSH1	AL041728
-2.26	RBMS3	AA428240
-2.26	SEC31L1	AB020712
-2.26	CARD8	AF511652
-2.26	HS3ST3B1	AA780067
-2.26	GDI1	NM_001493
-2.26	DNASE1L1	NM_006730
-2.25	ADC	AY050636
-2.25	---	N95440
-2.25	SYNC1	NM_030786
-2.25	SNAI2	AI572079
-2.25	PTPDC1	AA651920
-2.25	SNTB2	AI694536
-2.24	ARL3	NM_004311
-2.24	MALAT1	AI446756
-2.24	UVRAG	NM_003369
-2.24	PTX1	AA102332
-2.24	---	N90870
-2.24	---	BE326214
-2.24	IRS1	NM_005544
-2.24	ATP2B1	AW576457
-2.24	GALC	NM_000153
-2.24	PCYOX1	N45309
-2.23	B4GALT4	BC004523
-2.23	FOSL1	BG251266
-2.23	ZNF516	N38750
-2.23	ZNF329	NM_024620
-2.23	CNTNAP3 /// CNTNAP3B	AF333769
-2.23	CDKN2C	NM_001262
-2.22	ENC1	AF010314
-2.22	GSTT2	NM_000854
-2.22	DKFZp313G1735	AI243677
-2.22	THAP2	AL136607
-2.22	C7orf19	BC016797
-2.22	CNIH4	AA834560
-2.22	ZNF512	N22677
-2.22	FLJ21159	NM_024826
-2.21	TPM1	NM_000366
-2.21	STXBP1	NM_003165
-2.21	ITGAV	AI093579
-2.21	COL5A2	AL575735
-2.21	CD97	NM_001784
-2.21	CAT	AW015521
-2.21	BCL2L1	U72398
-2.21	MYEF2	BF224052
-2.21	INSIG2	AL080184
-2.2	MINPP1	AF084943
-2.2	SPATS2	NM_023071
-2.2	SCYL1BP1	AK021814
-2.2	ZNF84	W92744
-2.2	PLD1	AJ276230
-2.2	ZNF41	NM_007130
-2.2	AKR1C3	AB018580
-2.19	FLOT1	AF117234
-2.19	PRKRA	AI681888
-2.19	FLJ40142	AI870880
-2.18	FSTL1	BC000055
-2.18	CD59	BE379006
-2.18	SYTL4	AL391688
-2.18	GKAP1	AK026487
-2.18	ZNF32	U69645
-2.17	ABC1	AA555088
-2.17	SLC29A1	AF079117
-2.17	---	AI632728
-2.17	SRGAP2	AU144000
-2.17	SLC12A6	NM_005135
-2.17	SLITRK5	AW449813
-2.17	DRCTNNB1A	AA608855
-2.16	PXK	BC014479
-2.16	CERK	NM_022766
-2.16	RAB30	AW294640
-2.16	ATM	U82828
-2.16	COG6	AF116827
-2.16	GBP1	AW014593
-2.16	RPL37	BF724210
-2.15	HIST1H2BH	NM_003524
-2.15	VKORC1	NM_024006
-2.15	MGC40499	AI870866
-2.15	FBXL5	AF157323
-2.15	---	AA459699
-2.15	---	AA768884
-2.14	RAB7L1	BG338251
-2.14	Ells1	W73230
-2.14	C14orf149	BF511003
-2.14	TNKS	AF070613
-2.14	GRCC10	BG339653
-2.14	HPCAL1	BE617588
-2.14	PSIP1	NM_004682
-2.14	PRKAB2	BF593382
-2.14	HIST2H4	AI828075
-2.14	GOLT1B	AL136571
-2.14	---	N30188
-2.13	OSTM1	AV713913
-2.13	AGPAT1	AF007145
-2.13	IRS2	AF073310
-2.13	ACVR2A	AI149508
-2.12	LRRC49	NM_017691
-2.12	LOC346887	BF109660
-2.12	PLEKHC1	AW469573
-2.12	FLJ20719 /// AG1	AV684285
-2.12	KDELR2	BE962456
-2.12	76P	BF592982
-2.11	B3GTL	N51325
-2.11	HLA-A	AA573862
-2.11	GOLGA8B	AF164622
-2.11	LOC285550	AW439843
-2.11	RFP2	AI472310
-2.11	ATP10D	AI478147
-2.11	LIMS1	NM_004987
-2.11	PLXNA2	AI688418
-2.11	HDGFRP3	BE703418
-2.11	YPEL5	NM_016061
-2.11	LYST	NM_000081
-2.11	FLJ37798	AI806330
-2.1	C6orf105	AA470369
-2.1	SPATS2	AL583538
-2.1	ARFGAP1	AL137744
-2.1	MGC15523	BF663461
-2.1	KIAA1164	AI631210
-2.1	SRR	NM_021947
-2.1	INSR	AI215106
-2.1	TRAM1	NM_014294
-2.1	C9orf19	AA284532
-2.1	SCPEP1	NM_021626
-2.1	CCNL2	NM_030937
-2.1	AVIL	NM_006576
-2.09	SLC35D1	N80922
-2.09	TRPC1	NM_003304
-2.09	SDCCAG33	AF039698
-2.09	GNS	NM_002076
-2.09	LRIG2	BF967997
-2.09	PHC2	NM_004427
-2.09	DKFZp762E1312	NM_018410
-2.09	LOC284591	AL079648
-2.09	SPSB1	AF131840
-2.09	FAM8A1	NM_016255
-2.08	---	BF968187
-2.08	C1orf9	NM_016227
-2.08	TMEM39A	NM_018266
-2.08	PPAPDC1B	AF212238
-2.08	KIAA0268 /// UNQ6077 /// LOC440751	D87742
-2.08	HMGCL	NM_000191
-2.08	WDR54	AK023015
-2.07	RAPGEF2	BF439282
-2.07	LOC401320	AI803568
-2.07	C9orf5	AF153415
-2.07	MAP1LC3B	AF183417
-2.07	NCOA3	U80737
-2.07	KIAA1935	AW511595
-2.07	RAPH1	AA194149
-2.07	SMURF2	BE962027
-2.07	ILK	NM_004517
-2.07	NRBP2	N21030
-2.07	MCL1	AI275690
-2.07	C6orf170	AI052103
-2.06	BACH1	NM_001186
-2.06	COL4A5	AW052179
-2.06	LOC90355	AL565741
-2.06	ARID3A	NM_005224
-2.06	KIAA1245 /// LOC200030 /// MGC8902	AI498207
-2.05	FUT8	AB049740
-2.05	MARCH-I	AI707896
-2.05	VAMP1	AU150319
-2.05	TCF4	AI927067
-2.05	---	AW189467
-2.05	C10orf6	AL133215
-2.05	PLD5	AK091691
-2.05	CREB3	AF029674
-2.04	SNAPC1	NM_003082
-2.04	PNMA1	NM_006029
-2.04	HIST2H2BE	NM_003528
-2.04	GCLC	NM_001498
-2.04	C9orf5	AA495988
-2.04	ZNF70	N62996
-2.04	LYPLA3	AL110209
-2.04	GNAI2	NM_002070
-2.03	SH3BGRL	AL515318
-2.03	GALNT7	BF699855
-2.03	STIM2	AK023369
-2.03	WDR45	BC000464
-2.03	CDC42BPA	NM_014826
-2.03	ZCSL2	AU151106
-2.03	CBLB	U26710
-2.03	SERTAD4	AL035414
-2.03	---	BC009463
-2.03	SMAD3	NM_005902
-2.03	KIAA1632	AK023817
-2.03	AHSA2	AW117717
-2.03	CSGlcA-T	AA534198
-2.02	ARNT	BE465380
-2.02	RAB24	AK021761
-2.02	ZBTB16	NM_006006
-2.02	EPC2	AK002010
-2.02	FAM54B	AL512766
-2.02	APRIN	NM_015928
-2.02	YIPF3	AK021433
-2.02	TRIM52	AA205660
-2.02	AKT3	N32526
-2.02	PHF21A	BC015714
-2.01	MAP4K4	NM_017792
-2.01	JAK2	AF001362
-2.01	TCTE1L	NM_006520
-2.01	KLF7	BC012919
-2.01	ACBD3	AI636775
-2.01	RAP140	N38985
-2.01	---	BF679286
-2	PDE4D	R40917
-2	ARF4	AL537042
-2	GNB5	NM_006578
-2	TMEM76	NM_025070
-2	PDE4B	L20966
-2	CHST12	NM_018641
-2	RCOR3	AI807073
-2	GPR	AA526584
-2	ARHGAP23	AV701292
-2	PORCN	NM_022825
-2	HCFC1R1	AA436930
-2	RBMS1	AI950302
-2	MGC3265	NM_024028
-2	FLJ20245	NM_017723
-2	CD151	NM_004357
-2	---	AA524299
-2	MAPRE2	NM_014268
-2	AP1M1	AL562950
2	F2RL1	NM_005242
2	NOC2L	NM_015658
2	ACTR5	AL133519
2	KIF21A	AB051495
2	TRIM50A	AA554827
2	BXDC1	AA976536
2.01	MRPS30	NM_016640
2.01	CYC1	NM_001916
2.01	TAP1	NM_000593
2.01	BID	BC005884
2.01	C6orf173	BG492359
2.01	CXorf53	AI672084
2.01	ATP5G1	AL080089
2.02	RFC2	M87338
2.02	PAQR5	AI934557
2.02	LCP1	J02923
2.02	BOLA3	AI380704
2.02	MGC33648	AI265933
2.03	ABHD11	AI923458
2.03	MASA	NM_021204
2.03	MFI2	BC001875
2.03	KRT7	BC002700
2.03	SH3GLB2	NM_020145
2.03	CTBP2	AF222711
2.03	IQCE	AL136792
2.03	PLCD1	NM_006225
2.03	MGC2477	AW051379
2.04	ZNF552	NM_024762
2.04	UNG	NM_003362
2.04	DUS3L	AI857915
2.04	CCDC6	AK024913
2.04	ZC3H8	AF334161
2.04	RPA3	BC005264
2.04	SQRDL	NM_021199
2.04	ANKRD39	AF151034
2.04	CHCHD4	AI493303
2.04	GCDH	NM_013976
2.04	THNSL1	AI809864
2.04	TPRT	NM_014317
2.05	PHACTR2	NM_014721
2.05	HMGCR	AL518627
2.05	SLC25A21	NM_030631
2.05	EIF2B5	BG112612
2.05	SEC11L3	AF212233
2.05	OGDH	NM_002541
2.05	IDH3A	NM_005530
2.06	C18orf19	BE326738
2.06	DLD	J03620
2.06	DHRS1	AL050217
2.06	MT	AL022237
2.06	SEC23B	AL121900
2.06	ALG14	BU682208
2.06	MGC27019	BE856637
2.06	PTK2B	U43522
2.07	CASP4	U25804
2.07	EHD4	AF320070
2.07	CASP6	U20537
2.07	PNPT1	AI967971
2.07	HIBADH	AL577446
2.07	PPCDC	NM_021823
2.07	RCC1	NM_001269
2.07	GFM1	AK000780
2.07	TROAP	AI199355
2.07	EFEMP1	NM_004105
2.08	CTSC	NM_001814
2.08	TXNL4B	AW194729
2.08	C2orf26	BE669553
2.08	---	BC030754
2.08	RCC2	AB040903
2.08	KIAA1598	AU157109
2.08	PERP	NM_022121
2.08	UBADC1	NM_016172
2.09	SSX2IP	AK001710
2.09	ZNF435	NM_025231
2.09	MYOHD1	AA994178
2.09	MAP4K3	NM_003618
2.09	SPAG1	AF311312
2.09	MRPL21	BF344406
2.09	PSME2	NM_002818
2.09	PHB	NM_002634
2.09	PRR8	BC011923
2.1	CDK6	AW051349
2.1	AACS	NM_023928
2.1	MAC30	BF038366
2.1	ECHDC3	NM_024693
2.1	COTL1	AL565621
2.1	PTER	BF112019
2.1	FLJ20397	BC010850
2.1	SLC39A4	NM_017767
2.1	OAS3	NM_006187
2.1	MARCKSL1	NM_023009
2.11	---	AI197932
2.11	TMEM33	BC000948
2.11	FTS	NM_022476
2.11	TASP1	NM_017714
2.11	FTS	BC001134
2.11	FLJ20366	NM_017786
2.11	DCI	BC002746
2.11	HES7	AB049064
2.11	LITAF	NM_004862
2.11	SRD5A1	NM_001047
2.12	LYSMD2	AI674731
2.12	RAI1	BF984830
2.12	LOC389362	BF973374
2.12	LOC388610	AA037766
2.12	PSF1	NM_021067
2.12	MDH2	BC001917
2.12	---	BE245080
2.12	TIMM13	NM_012458
2.13	LRRC16	BE671038
2.13	TBRG4	NM_004749
2.13	CLDN12	AL136770
2.13	COASY	NM_025233
2.13	MCM6	R54683
2.13	ANKRD15	D79994
2.13	FH	AI363836
2.13	VPS37B	BC005882
2.14	NUDT15	NM_018283
2.14	UCHL5	NM_016017
2.14	ITPK1	AF279372
2.14	KIAA0564	AK025432
2.14	ZNF706	NM_016096
2.14	TNFRSF10A	AW451259
2.14	WBSCR22	NM_017528
2.14	SNN	AF070673
2.14	ING3	AF161419
2.14	CXCL2	M57731
2.15	DKFZP564I0422	AW235671
2.15	BTG1	AL535380
2.15	PLEKHF2	NM_024613
2.15	FLJ20272	NM_017735
2.15	FKBP1A	BC005147
2.15	MGC13096	BC006146
2.15	RALBP1	AA731688
2.15	LOC494143	AI191897
2.15	KBTBD2	AK024577
2.15	SCD	AB032261
2.15	RALA	NM_005402
2.16	DKFZp586I1420	AA832073
2.16	SCNN1A	NM_001038
2.16	E2F2	AL561296
2.16	KLF3	AA130132
2.16	AKAP1	BC000729
2.16	PAFAH1B3	NM_002573
2.16	DKC1	AJ010395
2.16	LYN	AI356412
2.16	KIAA1161	AB032987
2.16	NT5C3	AF312735
2.16	SLC43A3	BC003163
2.17	SVH	BC003586
2.17	SLC19A2	AF153330
2.17	POLD2	NM_006230
2.17	---	BE222078
2.17	SCRIB	AI469403
2.17	ZNF593	NM_015871
2.17	AFG3L2	NM_006796
2.18	DDX21 /// ZNF596	BG164358
2.18	FLJ20160	NM_017694
2.18	---	BF115851
2.18	UTP14A	BC001149
2.18	GFOD1	NM_018988
2.18	NOTCH1	NM_017617
2.19	EXOSC7	AL581473
2.19	RNU3IP2	NM_004704
2.19	C1orf33	NM_016183
2.19	EIF1AX	BE542684
2.19	NFKBIB	AA044140
2.2	SCARB1	NM_005505
2.2	WDR21A	AA160604
2.2	PDLIM1	BC000915
2.2	FLJ40432	AK026922
2.2	VEGF	AF022375
2.21	SKIV2L2	AA525163
2.21	EMR2	NM_013447
2.22	CGI-09	AB032979
2.22	CELSR1	AL031588
2.22	GLYATL2	BC016789
2.22	ATP11A	AW068936
2.22	HSPC268	BF540829
2.22	LOC85865	AC006153
2.23	PTPN2	NM_002828
2.23	TMEM71	AI342543
2.23	POLR2H	U37689
2.23	TRIB3	NM_021158
2.23	HBEGF	M60278
2.24	---	AW071458
2.24	NRIP1	AI824012
2.24	FLJ40432	AW135279
2.24	C9orf85	AA824363
2.25	ACAA1	AI860341
2.25	RUVBL1	NM_003707
2.25	SLC39A8	AB040120
2.25	FLJ14681	AI769794
2.25	EAF2	NM_018456
2.25	DARS2	AI765051
2.25	KIAA0220	BG534511
2.25	---	BE739287
2.26	MYC	NM_002467
2.26	PRTFDC1	AI871620
2.26	STAT3	BC000627
2.26	VAMP8	NM_003761
2.26	EBPL	AF243433
2.26	IMPDH1	NM_000883
2.27	DBT	M27093
2.27	NOLC1	NM_004741
2.27	TIGD2	AI610112
2.28	FLJ20097	AA523733
2.28	PIK3C2G	AJ000008
2.28	PTGFRN	BF476250
2.28	PTPN3	NM_002829
2.28	POLR3K	NM_016310
2.28	PMS2 /// PMS2CL	U14658
2.28	KIAA1961	BF507437
2.28	PCBD2	AF499009
2.28	NLE1	NM_018096
2.29	PRR5	AA533284
2.29	C16orf33	NM_024571
2.29	DDEFL1	AK000253
2.29	LY6E	NM_002346
2.29	CLN6	D17218
2.29	FAM13A1	NM_014883
2.31	UBE2D4	NM_015983
2.31	BCCIP	BE464077
2.31	TTF2	AF080255
2.31	LGR4	NM_018490
2.31	MCAM	M29277
2.32	RTN4IP1	BC006399
2.32	KIAA0830	AL573201
2.32	AMMECR1	AA707320
2.32	CKLFSF4	AA191708
2.32	RBBP8	NM_002894
2.32	76P	BC000966
2.33	ANKS1	AI990523
2.33	DIO2	AI038059
2.33	XTP3TPA	NM_024096
2.33	SSH3	AA134926
2.33	GPR157	AK026883
2.33	DFFA	AF087573
2.33	GPD1L	AA135522
2.34	EXOSC5	NM_020158
2.34	AK2	AL513611
2.34	PA2G4	U87954
2.34	DIAPH1	AF051782
2.34	BOP1	BG491842
2.34	KIAA1804	AI809005
2.35	CAMK2N1	AW162846
2.35	FOS	BC004490
2.35	POLR2F	BC003582
2.35	ETV6	AV722693
2.35	NPM1	AA191576
2.36	C9orf140	AW250904
2.36	LSM5	NM_012322
2.37	PHF10	NM_018288
2.38	TNFAIP8	BC005352
2.38	LRPPRC	AI653608
2.39	TDRKH	AF227192
2.39	EMP1	AA150501
2.39	PTPLB	AV712602
2.39	MTHFD2L	AA702016
2.39	PIK3C2B	NM_002646
2.39	LOC63929	NM_022098
2.4	STYXL1	AF188204
2.4	FRAT2	AB045118
2.4	PGM2	BF512139
2.4	SLC24A6	NM_024959
2.41	PEX1	NM_000466
2.41	---	AW450675
2.41	LOC285958	AI937446
2.41	USP54	AW242125
2.41	PPARD	AI201116
2.41	BZW2	NM_014038
2.41	DLG3	AI916274
2.42	ID2 /// ID2B	D13891
2.42	ZADH1	BE465894
2.43	LOC440450	BC009278
2.43	ATP5G3	AU153583
2.43	FLJ32549	AI885871
2.43	---	BU617042
2.43	FRK	NM_002031
2.44	ENOSF1	NM_017512
2.44	---	AK001829
2.44	RAB26	NM_014353
2.45	COQ3	AL136726
2.45	EIF3S9	BC001173
2.45	TSEN54	BF345244
2.45	STX3A	AJ002077
2.45	ASH1L	BC017347
2.45	NNMT	NM_006169
2.45	INSIG1	BE300521
2.46	C6orf108	NM_006443
2.46	RIN3	AA625133
2.46	C20orf42	AA469071
2.47	ZNF600	AI620827
2.47	ATP1B1	BC000006
2.47	ADK	U90339
2.48	PIK3R3	BE622627
2.48	---	AI769269
2.48	MAK3	NM_025146
2.49	C2orf31	NM_030804
2.49	RAB3IP	BC002556
2.49	FLJ22531	AW962511
2.49	FLJ30655	BC014677
2.49	CA8	AA330389
2.49	KIAA0040	T79953
2.49	---	AK001164
2.5	CHD7	NM_017780
2.5	JTV1	NM_006303
2.5	PURB	BF337790
2.5	SBF2	BC011742
2.5	MASK	NM_016542
2.5	SULT1A3 /// SULT1A4	U08032
2.5	PLA2G4A	M68874
2.51	KIAA0114	BG255416
2.51	UNC93B1	AW001274
2.51	NPM3	NM_006993
2.52	MGC5352	CA307621
2.52	GSTO2	AL162742
2.52	MID1	BE967532
2.52	IPO4	NM_024658
2.52	HADHSC	BC000306
2.52	LRRC1	NM_018214
2.52	HSPB1	NM_001540
2.53	KITLG	AI446414
2.53	FOSL2	AI860150
2.53	---	H16725
2.53	MYCBP	AL525412
2.53	HS6ST2	NM_147174
2.53	IDH2	U52144
2.53	FLJ13910	AK022815
2.54	ECM2	NM_001393
2.54	SOD2	W46388
2.54	EGFR	BE878463
2.54	SEMA4D	NM_006378
2.55	CNDP2	NM_018235
2.55	MCCC2	AB050049
2.55	---	AI620209
2.56	LMO7	AA100793
2.56	EBNA1BP2	NM_006824
2.56	AHCY	NM_000687
2.57	LANCL2	NM_018697
2.57	RBM28	NM_018077
2.57	ACY1	NM_000666
2.57	ZNF655	AI740938
2.58	PSMB9	NM_002800
2.58	CMIP	AI363061
2.58	C1QBP	L04636
2.59	SULF2	AL133001
2.59	---	AI357639
2.59	---	H78106
2.6	CABC1	NM_020247
2.6	HRMT1L3	AL551971
2.6	TEX9	AA020920
2.6	MRPS33	NM_016071
2.61	ARRDC1	AK001822
2.61	PLSCR1	AI825926
2.61	FLJ38725	NM_153218
2.62	KRT9	NM_000226
2.62	C14orf65	AA728758
2.63	PARP12	NM_022750
2.63	---	AA169515
2.63	PITX1	NM_002653
2.64	OTUB2	NM_023112
2.64	LIAS	BF056778
2.64	MRPS25	AW341440
2.64	DUSP14	NM_007026
2.65	CTSH	NM_004390
2.65	NCOA7	AL035689
2.65	CNNM4	NM_020184
2.65	RTKN	BC004558
2.65	EPS15L1	AK023744
2.65	HMGCS1	BG035985
2.65	NBL1	NM_005380
2.65	ASNS	NM_001673
2.65	CSTA	NM_005213
2.66	ATP6V1A	NM_001690
2.66	---	AA805622
2.67	STN2	AA632295
2.67	PPIF	NM_005729
2.67	MCM4	AI936566
2.67	KDR	NM_002253
2.67	MAP2K3	AA780381
2.68	---	BF224444
2.68	ITGA6	NM_000210
2.68	SGK	NM_005627
2.68	---	BF513121
2.68	ABCC2	NM_000392
2.69	KIF9	AI657069
2.69	SLC44A5	AA001450
2.69	FASN	AI954041
2.7	NPAL1	AU158253
2.7	KIAA1522	AB040955
2.71	HOXC13	NM_017410
2.71	ID2	NM_002166
2.71	MRRF	BF438352
2.71	MRPS17	NM_015969
2.72	HES4	NM_021170
2.72	HSPC111	NM_016391
2.74	ADORA2B	NM_000676
2.74	C20orf18	BE788439
2.74	PYGL	NM_002863
2.74	FBXL16	AI613010
2.74	PNPO	NM_018129
2.74	NME7	AI094580
2.75	FLJ32810	BF439533
2.75	CHN1	BF339445
2.75	KLHL7	NM_018846
2.75	DKFZp762A217	AI765006
2.75	C6orf52	AW001000
2.76	DHTKD1	BC002477
2.76	MDFIC	BC040713
2.77	---	AW274846
2.77	SLC37A1	NM_018964
2.77	ACTR3B	AB039791
2.77	BAIAP2L1	AA496034
2.78	REL	NM_002908
2.79	GMDS	NM_001500
2.79	CHMP4C	AK000049
2.79	GPR126	AL033377
2.79	SLC9A3R1	NM_004252
2.8	GCSH	AW237404
2.8	ROR1	NM_005012
2.8	TRAF4	AI992283
2.81	ARHGEF5	NM_005435
2.81	EPB41L1	AA912711
2.81	NRP2	AK024680
2.81	OSBP2	BE501253
2.81	LOC57228	BC003379
2.82	NET1	NM_005863
2.82	DLAT	AW299740
2.82	BRI3BP	BG106919
2.83	CA13	BF111998
2.83	TMCO4	AI972419
2.83	FLJ20485	NM_019042
2.84	MGC3234	BE092211
2.84	KIAA1217	AL157473
2.85	---	AL833150
2.86	PSAT1	NM_021154
2.87	KIAA1727	AA527080
2.87	LRRC8E	AA532807
2.87	MB	NM_005368
2.88	EPSTI1	AA633203
2.89	PIP5K2C	NM_024779
2.89	SPR	AI951454
2.9	ARNTL2	AF256215
2.91	WDR4	AI861913
2.91	ADRB2	NM_000024
2.91	POLR3G	BF062139
2.91	ASS	NM_000050
2.92	LOC440995	AI885815
2.93	FLJ11155	AI432488
2.93	KIAA1671	AB051458
2.93	C9orf150	AI972386
2.94	AK3L1	AK026966
2.94	ORF1-FL49	AL522667
2.95	AVPI1	NM_021732
2.97	UCHL3	NM_006002
2.97	KCTD14	AI672101
2.97	ROD1	AW190873
2.97	---	AA523172
2.97	RRS1	BC001811
2.98	TTC7A	AB032966
2.98	GDA	AF019638
2.99	SLC24A6	AI339568
2.99	MCF2	NM_005369
2.99	RASSF5	BC004270
2.99	CAMK2G	BF111268
3	KIAA0153	NM_015140
3.03	SLC3A2	NM_002394
3.03	CELSR2	D87469
3.04	CRABP2	NM_001878
3.06	TBC1D4	NM_014832
3.06	BCL2L11	AK027160
3.07	UPP1	NM_003364
3.08	---	BG109230
3.08	FHOD3	NM_025135
3.09	TMEM54	AL545105
3.1	C6orf192	AV729072
3.11	PECR	AF119841
3.11	KCTD1	AA115278
3.11	LOC401151	BF196943
3.12	C6orf114	BC009205
3.12	DUS4L	NM_007016
3.13	LOC202781	BG400596
3.13	SH3BP5	NM_004844
3.13	SYNGR2	NM_004710
3.14	FAM83F	BE786265
3.14	NSE1	AK025063
3.14	LYPD3	NM_014400
3.15	MARS2	BE542381
3.17	LAMB3	L25541
3.18	PDZK1IP1	NM_005764
3.18	DUSP16	AB051487
3.2	GOT1	BC000498
3.21	EDN1	J05008
3.21	MICAL-L1	W46406
3.21	FKBP4	NM_002014
3.22	C7orf24	AK021779
3.23	FLJ22374	BE857689
3.23	LPIN1	AV705559
3.23	SLC25A13	NM_014251
3.23	CA8	NM_004056
3.23	ANK3	NM_020987
3.23	UNC5B	AK022859
3.25	TACC2	NM_006997
3.26	SERPINA1	AF119873
3.26	TNFSF13 /// TNFSF12-TNFSF13	AF114013
3.28	AQP3	N74607
3.29	METRN	BE965311
3.3	PRKX	NM_005044
3.3	TAP2	NM_000544
3.31	MDS028	W25881
3.32	---	AI674565
3.33	SDPR	BF982174
3.33	SCAND1	AA845353
3.34	MCM7	AF279900
3.34	PDE1C	NM_005020
3.35	TA-PP2C	AA521311
3.35	NYREN18	BC034716
3.36	SYT8	AL137708
3.36	C6orf115	AF116682
3.39	FBXO32	AW006123
3.39	MAP3K9	AV753204
3.39	MYO1D	AA621962
3.39	NHSL1	AI871589
3.4	EPS8L2	NM_022772
3.41	SFXN4	AI346445
3.41	FLJ23867	BE301252
3.41	RDH13	BG163591
3.44	MAP3K1	AA541479
3.44	IMMP2L	AI784580
3.45	MOCOS	NM_017947
3.45	LOC89944	R48779
3.46	CD9	NM_001769
3.47	DCXR	NM_016286
3.48	ACY1L2	AI654133
3.49	COMTD1	AI924025
3.49	DAB2IP	AB051530
3.5	CEBPZ	BG505096
3.51	MRPS12	AA513737
3.51	FLJ21901	NM_024622
3.54	CACNA2D3	NM_018398
3.54	ZDHHC23	AW003367
3.56	HSPA4L	NM_014278
3.59	CDKN1C	N33167
3.59	RAB11FIP1	NM_025151
3.59	ABHD7	AI807532
3.59	TFAP2A	BF343007
3.6	KLHDC4	NM_017566
3.61	---	AK000776
3.61	PCBD1	NM_000281
3.62	---	AL359055
3.63	SFRP1	NM_003012
3.63	FRMD4B	AU145019
3.63	KCNS3	NM_002252
3.64	C9orf116	AU160041
3.64	LIMK2	NM_005569
3.66	CLTB	BC006332
3.66	MIPEP	U80034
3.67	---	AV716964
3.69	VDR	NM_000376
3.7	F12	NM_000505
3.7	PLEKHH1	AB033026
3.73	HPSE	NM_006665
3.74	KRT14	BC002690
3.74	MGC15416	AW001250
3.75	ELL3	NM_025165
3.78	---	BC042986
3.78	DDR1	NM_001954
3.79	HERC6	NM_017912
3.8	---	AV726540
3.81	SH3YL1	NM_015677
3.83	SPINT2	AF027205
3.83	MMP28	AI927208
3.83	RAB17	NM_022449
3.83	C22orf16	AI814909
3.84	MGC72075	BF055370
3.84	SHMT1	L23928
3.85	CORO1A	U34690
3.87	TRAP1	NM_016292
3.87	DSG2	NM_001943
3.89	GPCR5A	AA156240
3.89	MGC4172	NM_024308
3.9	GPR160	BC000181
3.9	PIM3	BE778706
3.92	DTX4	AV728526
3.93	FAM84B	AL039862
3.93	DOCK8	AL161725
3.97	ELAVL2	NM_004432
3.98	STARD10	D60944
3.98	SOX9	NM_000346
3.98	MYO1B	BF215996
3.98	JUP	NM_021991
3.99	GUCY1B3	W93728
4	SLC20A2	NM_006749
4	CARD10	AY028896
4.01	MALL	BC003179
4.02	MIA	NM_006533
4.09	KIAA1833	AW664013
4.09	NPY1R	NM_000909
4.1	CTSS	NM_004079
4.14	GALNT6	NM_007210
4.15	ABLIM1	NM_006720
4.15	L2HGDH	NM_024884
4.16	SYDE2	AL834286
4.17	IL17D	AI669535
4.17	NMU	NM_006681
4.17	SORD	L29008
4.21	JAG2	Y14330
4.22	LOC440085	AF257099
4.22	PKP3	AF053719
4.26	RARRES1	NM_002888
4.26	DKFZp761P0423	BF739767
4.28	FLJ46072	AI949095
4.29	PPAP2C	AF047760
4.29	LAMC2	NM_018891
4.3	LIPG	NM_006033
4.31	LEPREL1	NM_018192
4.31	LOC58489	AI339710
4.35	---	BC042959
4.35	IL18	NM_001562
4.36	XK	NM_021083
4.38	FAM40B	BC019064
4.39	DAPP1	NM_014395
4.42	UNC84A	BE615699
4.44	PCSK6	NM_002570
4.45	SH3RF2	AW082633
4.49	TRIM14	NM_014788
4.5	IBRDC2	AI953847
4.51	C20orf17	AI694059
4.51	TFAP2C	U85658
4.53	MGC13102	BC005094
4.55	GPM6B	AF016004
4.56	---	CA442342
4.57	KRT18	NM_000224
4.63	CABLES1	AI889160
4.63	PCGF5	AA522681
4.66	BMP2	NM_001200
4.69	ADA	X02189
4.7	TNC	NM_002160
4.73	---	N73742
4.77	BDH	BC005844
4.79	SLC16A6 /// LOC440459	AI873273
4.81	DENND2D	NM_024901
4.83	GCA	NM_012198
4.88	TDE2L	AA872583
4.93	INADL	AB044807
4.94	CLMN	NM_024734
4.96	CENTD1	AB011152
4.99	SLC27A2	NM_003645
5.02	CYP27B1	NM_000785
5.08	PER2	NM_022817
5.1	C3	NM_000064
5.12	INHBA	AI343467
5.15	MUC1	NM_002456
5.17	F11R	AF191495
5.19	IRX5	U90304
5.21	TFCP2L1	AI928242
5.23	DST	NM_001723
5.31	SOX9	AI382146
5.31	CLCA2	NM_006536
5.32	KIAA1026	AB028949
5.34	SDC1	NM_002997
5.36	PCLO	AB011131
5.37	FLRT3	N71923
5.38	DKFZp313A2432	AI742358
5.38	BCL11B	NM_022898
5.4	KSR	AI090141
5.42	LAD1	NM_005558
5.46	NEDD4L	AI357376
5.46	KRT8	U76549
5.52	IFIH1	NM_022168
5.57	RHOF	BC018208
5.61	BIRC3	U37546
5.61	B3GNT3	NM_014256
5.63	FLJ31842	AI004375
5.64	STAP2	BC000795
5.65	S100A2	NM_005978
5.66	---	AW952781
5.71	SH2D3A	NM_005490
5.71	PRSS12	NM_003619
5.79	LEMD1	BE222220
5.8	DSP	NM_004415
5.81	GJB3	BF060667
5.89	ANKRD5	NM_022096
5.92	MGC16075	NM_032761
5.93	C10orf58	BC005871
5.94	CTSL2	AF070448
5.95	BMPR1B	AI826437
5.98	ESX1L	NM_153448
5.98	TIMP3	BF347089
5.98	DEFB1	U73945
6.03	ST6GAL1	AI743792
6.04	DKFZP586A0522	BC004492
6.05	FLJ41603	BF939317
6.06	RHOD	BC001338
6.06	STRBP	AK024285
6.1	---	AW207692
6.1	RIPK4	AP001743
6.12	---	BF437161
6.12	---	AK097499
6.2	ICA1	L21181
6.24	NFIB	AU146924
6.28	NOXO1	AW083983
6.29	KRT17	Z19574
6.31	MPP7	AI244661
6.33	---	BE672408
6.35	MAFB	NM_005461
6.43	---	AK056897
6.52	TP73L	AF091627
6.65	FUT3	AW080549
6.68	CHDH	AI025415
6.78	SFN	BC000329
6.94	ZNF165	NM_003447
6.98	TACSTD2	J04152
6.99	CCNA1	NM_003914
7.01	DSC3	AI797281
7.23	GJB5	NM_005268
7.33	INHBA	M13436
7.35	PSCA	NM_005672
7.44	SLC44A3	AA809640
7.44	---	AF086401
7.45	SLPI	NM_003064
7.56	ITGB8	AW131039
7.58	VTCN1	NM_024626
7.62	MAPK13	BC000433
7.62	SULT1E1	U55764
7.68	TIGA1	AU144565
7.68	SDCBP2	AL136531
7.73	MGC17299	AV709406
7.74	JPH1	AI202201
7.76	BAG1	AA394039
7.82	OACT1	AI734993
7.9	ANXA3	M63310
7.93	HS3ST1	NM_005114
7.98	TNFRSF11A	AW026379
8.05	GPR56	AL554008
8.08	S100A8	NM_002964
8.11	DSU	NM_018000
8.19	GPR87	NM_023915
8.31	EHF	AI763378
8.33	C10orf47	BF589207
8.35	LOC153346	AU157049
8.49	DKFZp434C0328	NM_017577
8.51	PRSS16	NM_005865
8.58	FLJ90586	AI627262
8.68	MARVELD2	AW009562
8.68	C1orf106	NM_018265
8.8	KIAA0895	AB020702
8.86	CPVL	NM_031311
8.99	PAK6	BC035596
9.03	VAV3	AF118887
9.12	EPB41L4A	NM_022140
9.14	IRF6	AU144284
9.17	PRKAG2	NM_016203
9.3	---	BG290908
9.43	MYO5C	NM_018728
9.49	TRIM29	NM_012101
9.85	PON3	L48516
9.96	FZD3	NM_017412
10	BNC1	NM_001717
10.13	PLS1	NM_002670
10.33	ZD52F10	AA706316
10.66	RLN2	NM_005059
10.97	FLJ20273	NM_019027
10.99	SERPINA3	NM_001085
11.18	TMEM30B	AV691491
11.39	GCH1	NM_000161
11.4	PMS2L1	D38503
11.54	TPD52	BE974098
11.63	KLC3	AI279514
11.64	S100P	NM_005980
11.81	ELMO3	NM_024712
11.99	RHBDL2	BC013103
12.23	FAM49A	NM_030797
12.25	ANKRD38	AA456955
12.29	LISCH7	NM_015925
12.44	PRICKLE1	AA206141
12.55	PTPRF	NM_002840
12.92	TNFAIP2	NM_006291
12.93	PADI2	AL049569
12.95	PRRG4	BF905445
13.05	ALPP /// ALPPL2	M13077
13.12	ELOVL7	AW138767
13.66	SLC7A5	AB018009
13.81	NUP210	AA502912
14.11	GPNMB	BC011595
14.25	KCNK5	NM_003740
14.26	ARF7	NM_025047
15.07	FLJ20152	NM_019000
15.94	MBP	L18865
16.07	FYB	BF679849
16.3	CLDN1	NM_021101
16.37	EPB41L5	AI652872
16.46	CENTA1	AW050627
16.51	MAL2	AL117612
16.6	EXPH5	AB014524
16.77	MGC17624	BG285710
17	CDS1	NM_001263
17.26	CLDN7	NM_001307
17.34	OVOL2	BC006148
17.42	SCNN1B	NM_000336
17.48	MMP7	NM_002423
17.63	---	AI888150
17.64	EFNA1	NM_004428
17.88	IGSF9	AB037776
18.38	AP1S3	AF393369
18.77	CRB3	N23258
18.92	FAM46B	AA531023
19.83	SYTL2	AB046817
20.74	FOXQ1	AI676059
21.4	---	AV724325
21.42	RBM35B	NM_024939
21.55	ITGB6	NM_000888
21.81	SPTBN2	AA725246
22.02	PPP2R2C	AI669212
22.27	TMEM40	AI087937
22.28	TPD52L1	AF208012
22.57	ST6GALNAC5	NM_030965
23	ERBB3	AV681807
24.04	ITGB2	NM_000211
24.09	FAM62B	BC001224
24.38	PPP1R16B	AB020630
25.64	MAP7	AW242297
26.16	GDPD3	NM_024307
26.47	ANXA8	NM_001630
27.06	MYO5B	AI991160
27.84	---	AI282097
29.21	CBLC	NM_012116
31	CGN	AI768894
31	SCNN1G	AI985987
31.67	RASEF	AA826324
32.21	EPPK1	AL137725
32.69	TGM1	NM_000359
33.04	GRHL1	BE566136
34.03	KRTCAP3	BF680458
35.54	EPS8L1	AI219073
37.07	A2ML1	AL832750
38.24	---	AI792670
38.73	EPN3	NM_017957
38.94	SCEL	AW470178
39.84	LAMA3	NM_000227
40.5	TNNI2	NM_003282
40.75	COL17A1	NM_000494
41.18	KRT16	AF061812
41.26	C1orf172	AA573775
42.81	GRHL2	NM_024915
42.89	BHLHB3	BE857425
46.59	CD24	X69397
46.62	KLK8	NM_144506
47.2	KIBRA	AK001727
52.83	TACSTD1	NM_002354
54.69	ALDH1A3	NM_000693
55.27	KRT5	NM_000424
55.35	CKMT1B /// CKMT1A	NM_020990
[truncated: 36 more rows]
